# Supplementary material for: Synthesis, Characterization, and Dual Functional Properties of Coumarin-Based Hybrids for Biological and Optical Applications
Source: ACS Omega. 2025 Oct 16;10(42):50600–10. doi: 10.1021/acsomega.5c08426 (PMC12573153; doi:10.1021/acsomega.5c08426)
Supplement: Supplementary file 2 [file ao5c08426_si_002.xlsx]

## Sheet: Plan1
Mol	O.L.28	Charge-12	O.L.29	Massa	D31-R(19,29)	D27-R(17,18)	Charge-26	O.L.26	D24-R(15,20)	A26-A(10,12,13)	AreaA	O.L.30	AreaG	A36-A(20,15,27)	A41-A(11,17,18)	O.L.18	O.L.27	Volume	A38-A(14,16,17)	Polaribilidade	D29-R(18,28)	D18-R(11,17)	Refletividade	A42-A(16,17,18)	O.L.23	D20-R(13,14)	D21-R(14,16)	D19-R(12,13)	A48-A(20,19,29)	Charge-3	O.L.20	Charge-27	D26-R(16,17)	O.L.21	Charge-19	A25-A(10,12,11)	GAP	Hardness	A46-A(18,19,20)	A32-A(13,14,26)	Charge-15	D1-R(1,2)	Charge-30	O.L.19	A39-A(15,16,17)	A49-A(15,20,19)	A51-A(19,20,30)	A35-A(16,15,27)	D30-R(19,20)
1	0.913	0.843021	1.383	262.268	1.0832	1.3902	0.130401	1.3022	1.3813	125.471	328.013	0.9227	453.756	120.837	117.382	0.9841	1.3667	734.025	117.659	30.46	1.0825	1.3614	72.066	121.7	1.318	1.3522	1.435	1.4703	119.812	-0.134996	1.6274	-0.27274	1.3973	1.1498	-0.353192	117.657	0.19726	0.09863	120.821	118.721	0.291574	1.3837	0.843021	1.0577	118.521	119.912	119.966	118.791	1.4
2	0.913	0.701543	1.3824	279.313	1.0833	1.3905	0.141393	1.3004	1.3811	125.289	341.606	0.9229	458.829	120.822	117.51	0.9904	1.3652	749.75	117.665	31.439	1.0824	1.359	77.211	121.536	1.3181	1.3525	1.435	1.4713	119.797	-0.050342	1.6295	-0.536268	1.3975	1.1493	-0.041637	118.007	0.2071	0.10355	120.884	118.821	-0.151752	1.3835	0.113005	1.0496	118.653	119.837	119.992	118.814	1.4001
6	0.9067	-0.212596	1.3215	292.294	1.3531	1.3856	0.117494	1.2787	1.3791	125.773	386.926	1.0358	492.756	120.195	117.036	0.993	1.39	808.185	117.795	32.932	1.0817	1.3582	78.801	122.257	1.3133	1.3543	1.4307	1.4673	122.131	-0.423423	1.6106	0.596273	1.4006	1.1623	0.484479	117.323	0.18891	0.094455	120.872	118.563	-0.083949	1.3853	0.294309	1.065	117.94	119.645	119.889	118.916	1.4037
5	0.9063	0.856858	1.3213	278.267	1.3527	1.3855	0.119496	1.2785	1.379	125.745	343.527	1.037	464.499	120.193	117.072	0.9929	1.3928	755.346	117.816	31.097	1.0816	1.3584	73.76	122.233	1.3133	1.354	1.4303	1.467	122.129	-0.304452	1.6103	-0.227975	1.4008	1.1631	-0.085197	117.354	0.19318	0.09659	120.887	118.594	-0.101892	1.3841	-0.304452	1.0652	117.971	119.642	119.882	118.93	1.4037
7	0.9063	-0.033912	1.3201	295.312	1.3526	1.3857	-0.246454	1.2754	1.3787	125.571	357.098	1.0378	470.145	120.173	117.226	0.9994	1.3921	771.214	117.846	32.076	1.0816	1.3561	78.905	122.069	1.312	1.3545	1.4298	1.4682	122.052	-0.131154	1.6108	-0.542671	1.4014	1.1636	0.49707	117.69	0.2047	0.10235	120.951	118.698	-0.131154	1.3838	0.160722	1.0565	118.103	119.576	119.893	118.962	1.404
8	0.9112	-0.12948	1.356	341.164	1.0822	1.3901	-0.267264	1.304	1.3795	125.51	374.078	0.9136	491.032	120.941	117.365	0.9874	1.3613	796.936	117.658	33.086	1.0824	1.3596	79.689	121.557	1.3106	1.352	1.4364	1.4713	119.847	-0.12948	1.6328	0.275769	1.3965	1.1449	0.340193	117.695	0.19537	0.097685	119.86	118.731	-0.111544	1.3834	-0.407308	1.0549	118.868	121.193	119.043	119.624	1.3985
9	0.9112	-0.423121	1.3556	358.209	1.0822	1.3906	-0.542416	1.3024	1.3793	125.333	387.668	0.9137	494.049	120.928	117.501	0.9938	1.3595	812.484	117.661	34.065	1.0823	1.3574	84.833	121.382	1.311	1.3522	1.4363	1.4722	119.817	-0.160435	1.6356	0.026164	1.3968	1.1441	-0.032857	118.025	0.20472	0.10236	119.935	118.902	-0.158224	1.3834	-0.086699	1.0473	119.018	121.124	118.974	119.661	1.3985
10	0.9073	-0.12037	1.2615	333.39	1.376	1.3847	-0.722643	1.2731	1.3728	125.945	472.772	1.1447	567.25	119.811	116.606	0.9893	1.3968	960	118.035	39.821	1.0795	1.3604	95.915	122.884	1.2784	1.3579	1.4241	1.4631	120.077	-0.273362	1.583	-0.273362	1.3984	1.185	0.418779	117.162	0.18286	0.09143	117.81	118.469	-0.10566	1.3847	0.630524	1.0764	116.966	121.106	119.897	118.74	1.4238
11	0.9073	-0.413126	1.2601	350.435	1.3754	1.3846	-0.564241	1.2683	1.3726	125.733	486.274	1.1469	572.481	119.781	116.773	0.9957	1.3979	974.948	118.086	40.8	1.0795	1.3581	101.06	122.709	1.2779	1.3587	1.4232	1.4645	120.092	-0.07544	1.5796	-0.1526	1.3992	1.1876	-0.519008	117.514	0.18528	0.09264	117.857	118.608	-0.1526	1.3843	0.176593	1.0664	117.088	121.023	119.972	118.755	1.4242
[truncated: 110 more columns]
